# Supplementary material for: Comparison of laparoscopic sleeve gastrectomy leak rates in five staple-line reinforcement options: a systematic review
Source: Surg Endosc. 2019 Apr 16;34(1):396–407. doi: 10.1007/s00464-019-06782-2 (PMC6946737; doi:10.1007/s00464-019-06782-2)
Supplement: Supplementary file 1 — Supplementary material 1 (XLSX 40 kb) [file 464_2019_6782_MOESM1_ESM.xlsx]

## Sheet: Sheet1
				NO-SLR			APM			BPS			SUTURE			SEAL
Sleeve Gastrectomy Paper	-	Type of study	Total Patients	Number of patients with leaks	Number of patients without leaks	Leak Rate (NO-SLR)	Number of patients with leaks	Number of patients without leaks	Leak Rate (APM)	Number of patients with leaks	Number of patients without leaks	Leak Rate (BPS)	Number of patients with leaks	Number of patients without leaks	Leak Rate (SUTURE)	Number of patients with leaks	Number of patients without leaks	Leak Rate (SEAL)
Abd Ellatif ME, Abdallah E, Askar W, Thabet W, Aboushady M, Abbas AE, El Hadidi A, Elezaby AF, Salama AF, Dawoud IE, Moatamed A, Wahby M. Long term predictors of success after laparoscopic sleeve gastrectomy. Int J Surg. 2014;12(5):504-8.	-	Retrospective review	948	8	940	0.00843882
Abdallah E, El Nakeeb A, Youssef T, Abdallah H, Ellatif MA, Lotfy A, Youssef M, Elganash A, Moatamed A, Morshed M, Farid M. Impact of extent of antral resection on surgical outcomes of sleeve gastrectomy for morbid obesity (a prospective randomized study). Obes Surg. 2014 Oct;24(10):1587-94.	-	Prospective randomized	105	3	102	0.0285714
Abdallah E, Emile SH, Elfeki H. Laparoscopic Sleeve Gastrectomy With or Without Staple Line Inversion and Distal Fixation to the Transverse Mesocolon: Impact on Early Postoperative Outcomes. Obes Surg. 2016 Jul 5. [Epub ahead of print]	-	Retrospective review	252	3	121	0.0241935							0	128	0
Abdelbaki TN, Sharaan M, Abdel-Baki NA, Katri K. Laparoscopic gastric greater curvature plication versus laparoscopic sleeve gastrectomy: early outcome in 140 patients. Surg Obes Relat Dis. 2014 Nov-Dec;10(6):1141-6.	-	Retrospective review	78										0	78	0
Aggarwal S, Sharma AP, Ramaswamy N. Outcome of laparoscopic sleeve gastrectomy with and without staple line oversewing in morbidly obese patients: a randomized study. J Laparoendosc Adv Surg Tech A. 2013 Nov;23(11):895-9.	-	Prospective randomized	60	2	28	0.0666667							0	30	0
Al Hajj GN, Haddad J. Preventing staple-line leak in sleeve gastrectomy: reinforcement with bovine pericardium vs. oversewing. Obes Surg 2013;Nov;23(11):1915-1921.	-	Case Series	244							1	83	0.0119048	8	152	0.05
Al Sharqawi N, Al Sabah S, Al Mulla A, Al Anezi K, Jumaa T. Conversional surgery: single-step conversion of laparoscopic adjustable gastric band to laparoscopic sleeve gastrectomy. Obes Surg. 2014 Oct;24(10):1808-11.	-	Retrospective review	40	0	40	0
Albanopoulos K, Tsamis D, Arapaki A, Kleidi E, Zografos G, Leandros E. Staple Line Reinforcement with Stitch in Laparoscopic Sleeve Gastrectomies. Is It Useful or Harmful? J Laparoendosc Adv Surg Tech A. 2015 Jul;25(7):561-5.	-	Prospective randomized	146	0	62	0							2	82	0.0238095
Albeladi B, Bourbao-Tournois C, Huten N. Short- and midterm results between laparoscopic Roux-en-Y gastric bypass and laparoscopic sleeve gastrectomy for the treatment of morbid obesity. J Obes. 2013;2013:934653.	-	Retrospective review	34	1	33	0.0294118
Alqahtani A, Almari H, Elahmedi M, Mohammed R. Laparoscopic sleeve gastrectomy in adult and pediatric obese patients: a comparative study. Surg Endosc 2012; Nov;26(11):3094-100.	-	Retrospective review	221	1	220	0.00452489
Alsina E, Ruiz-Tovar J, Alpera MR, Ruiz-García JG, Lopez-Perez ME, Ramon-Sanchez JF, Ardoy F. Incidence of deep vein thrombosis and thrombosis of the portal-mesenteric axis after laparoscopic sleeve gastrectomy. J Laparoendosc Adv Surg Tech A. 2014 Sep;24(9):601-5.	-	Prospective	100										2	98	0.02
Alvarenga ES, Lo Menzo E, Szomstein S, Rosenthal RJ. Safety and efficacy of 1020 consecutive laparoscopic sleeve gastrectomies performed as a primary treatment modality for morbid obesity. A single-center experience from the metabolic and bariatric surgical accreditation quality and improvement program. Surg Endosc. 2016 Jul;30(7):2673-8.	-	Retrospective review	1040										1	1039	0.000961538
Andreas A, Adamantios M, Antonios A, Theofilos R, Christos T, Theodoros D. Laparoscopic Sleeve Gastrectomy for Morbid Obesity with Intra-operative Endoscopy: Lessons We Learned After 100 Consecutive Patients. Obes Surg. 2015 Jul;25(7):1223-8.	-	Retrospective review	25				0	25	0
Barreto TW, Kemmeter PR, Paletta MP, Davis AT. A comparison of a single center's experience with three staple line reinforcement techniques in 1,502 laparoscopic sleeve gastrectomy patients. Obes Surg. 2015 Mar;25(3):418-22.	-	Case Series	1502				3	857	0.00348837	4	265	0.0148699	1	372	0.00268097
Bekheit M, Katri KM, Nabil W, Sharaan MA, El Said A. Earliest signs and management of leakage after bariatric surgeries: single institute experience. Alexandria J Med. 2013 Mar 31;49(1):29-33.	-	Retrospective review	31	6	25	0.193548
Belgaumkar AP, Carswell KA, Hughes RD, Quaglia A, Dhawan A, Mitry RR, Patel AG. The Effect of Intraoperative N-Acetylcysteine on Hepatocellular Injury During Laparoscopic Bariatric Surgery. A Randomised Controlled Trial. Obes Surg. 2016 Jun;26(6):1254-65.	-	Prospective randomized	20										1	19	0.05
Bellows CF, Gauthier JM, Webber LS. Bariatric aftercare and outcomes in the Medicaid population following sleeve gastrectomy. JSLS. 2014 Oct-Dec;18(4).	-	Retrospective review	131	0	63	0							1	67	0.0147059
Bhatia P, Bindal V, Singh R, Gonzalez-Heredia R, Kalhan S, Khetan M, John S. Robot-assisted sleeve gastrectomy in morbidly obese versus super obese patients. JSLS. 2014 Jul-Sep;18(3).	-	Retrospective review	35										0	35	0
Billing PS, Crouthamel MR, Oling S, Landerholm RW. Outpatient laparoscopic sleeve gastrectomy in a free-standing ambulatory surgery center: first 250 cases. Surg Obes Relat Dis. 2014 Jan-Feb;10(1):101-5.	-	Retrospective review	250	1	249	0.004
Boza C, Daroch D, Barros D, León F, Funke R, Crovari F. Long-term outcomes of laparoscopic sleeve gastrectomy as a primary bariatric procedure. Surg Obes Relat Dis. 2014 Nov-Dec;10(6):1129-33.	-	Retrospective review	161										1	160	0.00621118
Boza C, Salinas J, Salgado N, Pérez G, Raddatz A, Funke R, Pimentel F, Ibáñez L. Laparoscopic sleeve gastrectomy as a stand-alone procedure for morbid obesity: report of 1,000 cases and 3-year follow-up. Obes Surg. 2012;Jun;22(6):866-71.	-	Case Series	1000										7	993	0.007
Bransen J, Gilissen LP, van Rutte PW, Nienhuijs SW. Costs of Leaks and Bleeding After Sleeve Gastrectomies. Obes Surg. 2015 Oct;25(10):1767-71.	-	Retrospective review	1261	31	1230	0.0245837
Brockmeyer JR, Simon TE, Jacob RK, Husain F, Choi Y. Upper gastrointestinal swallow study following bariatric surgery: institutional review and review of the literature. Obes Surg 2012;Jul;22(7):1039-1043.	-	Retrospective review	208	6	202	0.0288462
Bülbüller N, Aslaner A, Oner OZ, Oruç MT, Koç U, Ongen NA, Eryılmaz R, Cantilav G, Habibi M, Ozdemir S. Comparison of four different methods in staple line reinforcement during laparascopic sleeve gastrectomy. Int J Clin Exp Med 2013;6(10):985-990.	-	Prospective randomized	65	0	15	0							2	30	0.0625	0	18	0
Cal P, Deluca L, Jakob T, Fernández E. Laparoscopic sleeve gastrectomy with 27 versus 39 Fr bougie calibration: a randomized controlled trial. Surg Endosc. 2016 May;30(5):1812-5.	-	Prospective randomized	126										1	125	0.00793651
Catheline JM, Fysekidis M, Dbouk R, Boschetto A, Bihan H, Reach G, Cohen R. Weight loss after sleeve gastrectomy in super superobesity. J Obes 2012;2012:959260.	-	Prospective	30										0	30	0
Cerci M, Bellini MI, Russo F, Benavoli D, Capperucci M, Gaspari AL, Gentileschi P. Bariatric surgery in moderately obese patients: a prospective study. Gastroenterol Res Pract 2013;2013:276183.	-	Prospective	11													0	11	0
Chakravartty S, Sarma DR, Chang A, Patel AG. Staple Line Bleeding in Sleeve Gastrectomy-a Simple and Cost-Effective Solution. Obes Surg. 2016 Jul;26(7):1422-8.	-	Prospective randomized	25	0	25	0
Corcelles R, Boules M, Froylich D, Daigle CR, Hag A, Schauer PR, Rogula T. Laparoscopic Three-Port Sleeve Gastrectomy: A Single Institution Case Series. J Laparoendosc Adv Surg Tech A. 2016 May;26(5):361-5.	-	Retrospective review	45										0	45	0
Daes J, Jimenez M, Said N, Daza J, Dennis R. Laparoscopic sleeve gastrectomy: symptoms of gastroesophageal reflux can be reduced by changes in surgical technique. Obes Surg. 2012; 22:1874-1879.	-	Prospective	234										0	234	0
Daes J, Jimenez ME, Said N, Dennis R. Improvement of gastroesophageal reflux symptoms after standardized laparoscopic sleeve gastrectomy. Obes Surg. 2014 Apr;24(4):536-40.	-	Prospective	382										0	382	0
Dakour Aridi H, Alami R, Tamim H, Shamseddine G, Fouani T, Safadi B. Long-term outcomes of laparoscopic sleeve gastrectomy: a Lebanese center experience. Surg Obes Relat Dis. 2016 Nov;12(9):1689-1696.	-	Retrospective review	76										0	76	0
Desiderio J, Trastulli S, Scalercio V, Mirri E, Grandone I, Cirocchi R, Penzo J, Santoro A, Redler A, Boselli C, Noya G, Fatati G, Parisi A. Effects of laparoscopic sleeve gastrectomy in patients with morbid obesity and metabolic disorders. Diabetes Technol Ther. 2013 Dec;15(12):1004-9.	-	Retrospective review	23	0	23	0
Dogan K, Gadiot RP, Aarts EO, Betzel B, van Laarhoven CJ, Biter LU, Mannaerts GH, Aufenacker TJ, Janssen IM, Berends FJ. Effectiveness and Safety of Sleeve Gastrectomy, Gastric Bypass, and Adjustable Gastric Banding in Morbidly Obese Patients: a Multicenter, Retrospective, Matched Cohort Study. Obes Surg. 2015 Jul;25(7):1110-8.	-	Retrospective review	245	3	242	0.0122449
Dotai T, Coker AM, Antozzi L, Acosta G, Michelotti M, Bildzukewicz N, Sandler BJ, Jacobsen GR, Talamini MA, Horgan S. Transgastric large-organ extraction: the initial human experience. Surg Endosc. 2013 Feb;27(2):394-9.	-	Case Series	28										0	28	0
D'Ugo S, Gentileschi P, Benavoli D, Cerci M, Gaspari A, Berta RD, Moretto C, Bellini R, Basso N, Casella G, Soricelli E, Cutolo P, Formisano G, Angrisani L, Anselmino M. Comparative use of different techniques for leak and bleeding prevention during laparoscopic sleeve gastrectomy: a multicenter study. Surg Obes Relat Dis. 2014 May-Jun;10(3):450-4.	-	Retrospective review	1086	9	180	0.047619	2	61	0.031746	1	311	0.00320513	14	462	0.0294118	1	45	0.0217391
Eid GM, Brethauer S, Mattar SG, Titchner RL, Gourash W, Schauer PR. Laparoscopic sleeve gastrectomy for super obese patients: forty-eight percent excess weight loss after 6 to 8 years with 93% follow-up. Ann Surg. 2012;Aug;256(2):262-265.	-	Retrospective review	126	1	125	0.00793651
El Chaar M, Claros L, Ezeji GC, Miletics M, Stoltzfus J. Improving outcome of bariatric surgery: best practices in an accredited surgical center. Obes Surg. 2014 Jul;24(7):1057-63.	-	Retrospective review	71	0	71	0
El Chaar M, Hammoud N, Ezeji G, Claros L, Miletics M, Stoltzfus J. Laparoscopic sleeve gastrectomy versus laparoscopic Roux-en-Y gastric bypass: a single center experience with 2 years follow-up. Obes Surg. 2015 Feb;25(2):254-62.	-	Retrospective review	338				0	338	0
ElGeidie A, ElHemaly M, Hamdy E, El Sorogy M, AbdelGawad M, GadElHak N. The effect of residual gastric antrum size on the outcome of laparoscopic sleeve gastrectomy: a prospective randomized trial. Surg Obes Relat Dis. 2015 Sep-Oct;11(5):997-1003.	-	Prospective randomized	113	1	112	0.00884956
Elli E, Gonzalez-Heredia R, Sarvepalli S, Masrur M. Laparoscopic and robotic sleeve gastrectomy: short- and long-term results. Obes Surg. 2015 Jun;25(6):967-74.	-	Retrospective review	409				1	408	0.00244499
Fernández JI, Farías CO, Ovalle CL, Cabrera CS, de la Maza JC. Transumbilical single-incision laparoscopic sleeve gastrectomy. Obes Surg. 2015 Mar;25(3):430-5.	-	Retrospective review	74	0	74	0
Frattini F, Lavazza M, Mangano A, Amico F, Rausei S, Rovera F, Boni L, Dionigi G. Indocyanine green-enhanced fluorescence in laparoscopic sleeve gastrectomy. Obes Surg. 2015 May;25(5):949-50.	-	Retrospective review	15	0	15	0
Fridman A, Moon R, Cozacov Y, Ampudia C, Lo Menzo E, Szomstein S, Rosenthal RJ. Procedure-related morbidity in bariatric surgery: a retrospective short- and mid-term follow-up of a single institution of the American College of Surgeons Bariatric Surgery Centers of Excellence. J Am Coll Surg. 2013 Oct;217(4):614-20.	-	Retrospective review	619										2	617	0.00323102
Garofalo F, Denis R, Abouzahr O, Garneau P, Pescarus R, Atlas H. Fully Ambulatory Laparoscopic Sleeve Gastrectomy: 328 Consecutive Patients in a Single Tertiary Bariatric Center. Obes Surg. 2016 Jul;26(7):1429-35.	-	Retrospective review	328										2	326	0.00609756
Gayrel X, Loureiro M, Skalli EM, Dutot C, Mercier G, Nocca D2. Clinical and Economic Evaluation of Absorbable Staple Line Buttressing in Sleeve Gastrectomy in High-Risk Patients. Obes Surg. 2016 Aug;26(8):1710-6.	-	Retrospective review	202	4	112	0.0344828	2	84	0.0232558
Gentileschi P, Camperchioli I, D'Ugo S, Benavoli D, Gaspari AL. Staple-line reinforcement during laparoscopic sleeve gastrectomy using three different techniques: a randomized trial. Surg Endosc 2012;26:2623-2629.	-	Prospective randomized	120				0	40	0				1	39	0.025	1	39	0.025
Gerin O, Rebibo L, Dhahri A, Regimbeau JM. The Safety of Laparoscopic Sleeve Gastrectomy in Patients Receiving Chronic Anticoagulation Therapy: A Case-Matched Study. Obes Surg. 2015 Sep;25(9):1686-92.	-	Retrospective review	45	1	44	0.0222222
Gomberawalla A, Salamat A, Lutfi R. Outcome analysis of single incision vs traditional multiport sleeve gastrectomy: a matched cohort study. Obes Surg. 2014 Nov;24(11):1870-4.	-	Retrospective review	113				0	113	0
Grueneberger JM, Karcz-Socha I, Marjanovic G, Kuesters S, Zwirska-Korczala K, Schmidt K, Karcz WK. Pylorus preserving loop duodeno-enterostomy with sleeve gastrectomy - preliminary results. BMC Surg. 2014 Apr 11;14:20.	-	Prospective	16										0	16	0
Gumbau V, Bruna M, Canelles E, Guaita M, Mulas C, Basés C, Celma I, Puche J, Marcaida G, Oviedo M, Vázquez A. A prospective study on inflammatory parameters in obese patients after sleeve gastrectomy. Obes Surg. 2014 Jun;24(6):903-8.	-	Prospective	20	0	20	0
Gunkova P, Gunka I, Zonca P, Dostalik J, Ihnat P. Laparoscopic sleeve gastrectomy for morbid obesity with natural orifice specimen extraction (NOSE). Bratisl Lek Listy. 2015;116(7):422-5.	-	Retrospective review	21										1	20	0.047619
Hawasli A, Jacquish B, Almahmeed T, Vavra J, Roberts N, Meguid A, Szpunar S. Early effects of bougie size on sleeve gastrectomy outcome. Am J Surg. 2015 Mar;209(3):473-7.	-	Prospective	131	2	129	0.0152672
Hawasli A, Reyes M, Hare B, Meguid A, Harriott A, Almahmeed T, Thatimatla N, Szpunar S. Can morbidly obese patients with reflux be offered laparoscopic sleeve gastrectomy? A case report of 40 patients. Am J Surg. 2016 Mar;211(3):571-6.	-	Retrospective review	40	0	40	0
Hirth DA, Jones EL, Rothchild KB, Mitchell BC, Schoen JA. Laparoscopic sleeve gastrectomy: long-term weight loss outcomes. Surg Obes Relat Dis. 2015 Sep-Oct;11(5):1004-7.	-	Retrospective review	16	1	15	0.0625
Hoogerboord M, Wiebe S, Klassen D, Ransom T, Lawlor D, Ellsmere J. Laparoscopic sleeve gastrectomy: perioperative outcomes, weight loss and impact on type 2 diabetes mellitus over 2 years. Can J Surg. 2014 Apr;57(2):101-5.	-	Retrospective review	166	1	165	0.0060241
Huang CK, Chhabra N, Goel R, Hung CM, Chang PC, Chen YS. Laparoscopic adjustable gastric banded plication: a case-matched comparative study with laparoscopic sleeve gastrectomy. Obes Surg. 2013 Aug;23(8):1319-23.	-	Retrospective review	30										1	29	0.0333333
Iannelli A, Schneck AS, Topart P, Carles M, Hébuterne X, Gugenheim J. Laparoscopic sleeve gastrectomy followed by duodenal switch in selected patients versus single-stage duodenal switch for superobesity: case-control study. Surg Obes Relat Dis. 2013 Jul-Aug;9(4):531-8.	-	Retrospective review	110				4	106	0.0363636
Jakob T, Cal P, Deluca L, Fernández E. Shorter than 24-h hospital stay for sleeve gastrectomy is safe and feasible. Surg Endosc. 2016 Dec;30(12):5596-5600.	-	Retrospective review	2629										26	2603	0.00988969
Ji Y, Ye H, Wang Y, Zhan X, Zhu J. Laparoscopic Plicated Sleeve Gastrectomy: a Technical Report. Obes Surg. 2016 Jan;26(1):234-7.	-	Retrospective review	22										0	22	0
Karakoyun R, Gündüz U, Bülbüller N, Ozdemir S, Banli O, Altun H, Eryilmaz R. The effect of serosal suture reinforcement on burst pressure in sleeve gastrectomy specimens. Surg Laparosc Endosc Percutan Tech. 2014 Oct;24(5):424-8.	-	Prospective	30	6	4	0.6							12	8	0.6
Kasalicky M, Dolezel R, Vernerova E, Haluzik M. Laparoscopic sleeve gastrectomy without over-sewing of the staple line is effective and safe. Wideochir Inne Tech Maloinwazyjne. 2014 Mar;9(1):46-52.	-	Retrospective review	204	1	203	0.00490196
Kassir R, Blanc P, Bruna Tibalbo LM, Breton C, Lointier P. C-Reactive protein and procalcitonin for the early detection of postoperative complications after sleeve gastrectomy: preliminary study in 97 patients. Surg Endosc. 2015 Jun;29(6):1439-44.	-	Retrospective review	68													2	66	0.0294118
Kehagias I, Spyropoulos C, Karamanakos S, Kalfarentzos F. Efficacy of sleeve gastrectomy as sole procedure in patients with clinically severe obesity (BMI ≤50 kg/m(2)). Surg Obes Relat Dis. 2013 May-Jun;9(3):363-9.	-	Retrospective review	208							12	196	0.0576923
Keidar A, Hazan D, Sadot E, Kashtan H, Wasserberg N. The role of bariatric surgery in morbidly obese patients with inflammatory bowel disease. Surg Obes Relat Dis. 2015 Jan-Feb;11(1):132-6.	-	Retrospective review	9										1	8	0.111111
Kruger RS, Pricolo VE, Streeter TT, Colacchio DA, Andrade UA. A bariatric surgery center of excellence: operative trends and long-term outcomes. J Am Coll Surg. 2014 Jun;218(6):1163-74.	-	Retrospective review	118	2	116	0.0169492
Kular KS, Manchanda N, Rutledge R. Analysis of the five-year outcomes of sleeve gastrectomy and mini gastric bypass: a report from the Indian sub-continent. Obes Surg. 2014 Oct;24(10):1724-8.	-	Retrospective review	76	0	76	0
Lainas P, Tranchart H, Gaillard M, Ferretti S, Donatelli G, Dagher I. Prospective evaluation of routine early computed tomography scanner in laparoscopic sleeve gastrectomy. Surg Obes Relat Dis. 2016 Sep - Oct;12(8):1483-1490.	-	Prospective	1000	28	972	0.028
Lakdawala M, Agarwal A, Dhar S, Dhulla N, Remedios C, Bhasker AG. Single-incision sleeve gastrectomy versus laparoscopic sleeve gastrectomy. A 2-year comparative analysis of 600 patients. Obes Surg. 2015 Apr;25(4):607-14.	-	Prospective	600	3	47	0.06							0	550	0
Lee WJ, Lee KT, Ser KH, Chen JC, Tsou JJ, Lee YC. Laparoscopic adjustable gastric banding (LAGB) with gastric plication: short-term results and comparison with LAGB alone and sleeve gastrectomy. Surg Obes Relat Dis. 2015 Jan-Feb;11(1):125-30.	-	Prospective	42										1	41	0.0238095
Lee WJ, Pok EH, Almulaifi A, Tsou JJ, Ser KH, Lee YC. Medium-Term Results of Laparoscopic Sleeve Gastrectomy: a Matched Comparison with Gastric Bypass. Obes Surg. 2015 Aug;25(8):1431-8.	-	Retrospective review	518										6	512	0.011583
Lemaître F, Léger P, Nedelcu M, Nocca D. Laparoscopic sleeve gastrectomy in the South Pacific. Retrospective evaluation of 510 patients in a single institution. Int J Surg. 2016 Jun;30:1-6.	-	Retrospective review	494	9	196	0.0439024	6	283	0.0207612
Lin MY, Tavakol MM, Sarin A, Amirkiai SM, Rogers SJ, Carter JT, Posselt AM. Laparoscopic sleeve gastrectomy is safe and efficacious for pretransplant candidates. Surg Obes Relat Dis. 2013 Sep-Oct;9(5):653-8.	-	Retrospective review	26										1	25	0.0384615
Lopez J, Vilallonga R, Targarona EM, Balague C, Enriquez L, Rivera R, Balibrea JM, Perez-Ochoa F, Rodriguez K, Baeza M, Reyes A. Can LigaSure™ be used to perform sleeve gastrectomy? - Tensile strength and histological changes. Minim Invasive Ther Allied Technol. 2014 Jun;23(3):144-51.	-	Prospective	41	0	10	0	0	11	0				7	13	0.35
Luppi CR, Balagué C, Targarona EM, Mocanu S, Bollo J, Martínez C, Trias M. Laparoscopic sleeve gastrectomy in patients over 60 years: impact of age on weight loss and co-morbidity improvement. Surg Obes Relat Dis. 2015 Mar-Apr;11(2):296-301.	-	Retrospective review	120				2	118	0.0166667
Maluenda F, León J, Csendes A, Burdiles P, Giordano J, Molina M. Single-incision laparoscopic sleeve gastrectomy: initial experience in 20 patients and 2-year follow-up. Eur Surg. 2014;46:32-37. Epub 2014 Feb 5.	-	Prospective	20	0	20	0
Michalsky D, Dvorak P, Belacek J, Kasalicky M. Radical resection of the pyloric antrum and its effect on gastric emptying after sleeve gastrectomy. Obes Surg 2013;Apr;23(4):567-573.	-	Prospective randomized	10	0	10	0
Mittermair R, Pratschke J, Sucher R. Single-incision laparoscopic sleeve gastrectomy. Am Surg. 2013 Apr;79(4):393-7.	-	Prospective	40	1	39	0.025
Mittermair R, Sucher R, Perathoner A, Wykypiel H. Routine upper gastrointestinal swallow studies after laparoscopic sleeve gastrectomy are unnecessary. Am J Surg. 2014 Jun;207(6):897-901.	-	Retrospective review	161	3	158	0.0186335
Mittermair R, Sucher R, Perathoner A. Results and complications after laparoscopic sleeve gastrectomy. Surg Today. 2014 Jul;44(7):1307-12.	-	Retrospective review	157	3	154	0.0191083
Mittermair R. Transumbilical single-incision laparoscopic sleeve gastrectomy: Short-term results and technical considerations. J Minim Access Surg. 2013 Jul;9(3):104-8.	-	Case Series	10	0	10	0
Moon RC, Kreimer F, Teixeira AF, Campos JM, Ferraz A, Jawad MA. Morbidity rates and weight loss after Roux-en-Y gastgric bypass, sleeve gastrectomy, and adjustable gastric banding in patients older than 60 years old: which procedure to choose? Obes Surg. 2016 Apr;26(4):730-736.	-	Retrospective review	73										1	72	0.0136986
Moon RC, Kreimer F, Teixeira AF, Campos JM, Ferraz A, Jawad MA. Morbidity Rates and Weight Loss After Roux-en-Y Gastric Bypass, Sleeve Gastrectomy, and Adjustable Gastric Banding in Patients Older Than 60 Years old: Which Procedure to Choose? Obes Surg. 2016 Apr;26(4):730-6.	-	Case Series	73										1	72	0.0136986
Moon RC, Stephenson D, Royall NA, Teixeira AF, Jawad MA. Robot-Assisted Versus Laparoscopic Sleeve Gastrectomy: Learning Curve, Perioperative, and Short-Term Outcomes. Obes Surg. 2016 Oct;26(10):2463-8.	-	Case Series	645										14	631	0.0217054
Mukherjee S, Devalia K, Rahman MG, Mannur KR. Sleeve gastrectomy as a bridge to a second bariatric procedure in superobese patients-a single institution experience. Surg Obes Relat Dis 2012;Mar-Apr;8(2):140-144.	-	Retrospective review	41	4	37	0.097561
Musella M, Milone M, Maietta P, Bianco P, Pisapia A, Gaudioso D. Laparoscopic sleeve gastrectomy: efficacy of fibrin sealant in reducing postoperative bleeding. A randomized controlled trial. Updates Surg. 2014 Sep;66(3):197-201.	-	Prospective randomized	100	3	47	0.06										0	50	0
Nguyen NT, Smith BR, Reavis KM, Nguyen XM, Nguyen B, Stamos MJ. Strategic laparoscopic surgery for improved cosmesis in general and bariatric surgery: analysis of initial 127 cases. J Laparoendosc Adv Surg Tech A. 2012;May;22(4):355-361.	-	Retrospective review	50				1	49	0.02
Nimeri A, Maasher A, Salim E, Ibrahim M, Al Hadad M. The Use of Intraoperative Endoscopy May Decrease Postoperative Stenosis in Laparoscopic Sleeve Gastrectomy. Obes Surg. 2016 Jul;26(7):1398-401.	-	Retrospective review	302										0	302	0
Noel P, Iannelli A, Sejor E, Schneck AS, Gugenheim J. Laparoscopic sleeve gastrectomy: how I do it. Surg Laparosc Endosc Percutan Tech. 2013 Feb;23(1):e14-6.	-	Case Series	750	18	732	0.024
Noel P, Nedelcu M, Gagner M. Impact of the Surgical Experience on Leak Rate After Laparoscopic Sleeve Gastrectomy. Obes Surg. 2016 Aug;26(8):1782-7.	-	Retrospective review	2000	18	1182	0.015	2	798	0.0025
Noel P, Nedelcu M, Gagner M. SPIDER ® sleeve gastrectomy--a new concept in single-trocar bariatric surgery: initial experience and technical details. J Visc Surg. 2014 Apr;151(2):91-6.	-	Retrospective review	10				0	10	0
Noun R, Chakhtoura G, Nasr M, Skaff J, Choucair N, Rkaybi N, Tohme-Noun C. Laparoscopic sleeve gastrectomy for mildly obese patients (Body Mass Index of 30 <35 kg/m²): operative outcome and short-term results. J Obes 2012;2012:813650.	-	Prospective	122	0	122	0
Noun R, Slim R, Nasr M, Chakhtoura G, Gharios J, Antoun NA, Ayoub E. Results of Laparoscopic Sleeve Gastrectomy in 541 Consecutive Patients with Low Baseline Body Mass Index (30-35 kg/m2). Obes Surg. 2016 Dec;26(12):2824-2828.	-	Retrospective review	541	0	541	0
Obeidat F, Shanti H, Mismar A, Albsoul N, Al-Qudah M. The Magnitude of Antral Resection in Laparoscopic Sleeve Gastrectomy and its Relationship to Excess Weight Loss. Obes Surg. 2015 Oct;25(10):1928-32.	-	Retrospective review	110										1	109	0.00909091
Paluszkiewicz R, Kalinowski P, Wróblewski T, Bartoszewicz Z, Białobrzeska-Paluszkiewicz J, Ziarkiewicz-Wróblewska B, Remiszewski P, Grodzicki M, Krawczyk M. Prospective randomized clinical trial of laparoscopic sleeve gastrectomy versus open Roux-en-Y gastric bypass for the management of patients with morbid obesity. Wideochir Inne Tech Maloinwazyjne 2012;Dec;7(4):225-232.	-	Prospective randomized	36										1	35	0.0277778
Park JY, Kim YJ. Laparoscopic gastric bypass vs sleeve gastrectomy in obese Korean patients. World J Gastroenterol. 2015 Nov 28;21(44):12612-9.	-	Retrospective review	104										0	104	0
Pequignot A, Dhahri A, Verhaeghe P, Desailoud R, Lalau JD, Regimbeau JM. Efficency of laparoscopic sleeve gastrectomy on metabolic syndrome disorders: Two year results. J Visc Surg 2012;149:e350-e355.	-	Retrospective review	241	7	234	0.0290456
Pequignot A, Prevot F, Dhahri A, Rebibo L, Badaoui R, Regimbeau JM. Is sleeve gastrectomy still contraindicated for patients aged≥60 years? A case-matched study with 24 months of follow-up. Surg Obes Relat Dis. 2015 Sep-Oct;11(5):1008-13.	-	Retrospective review	128	1	127	0.0078125
Perathoner A, Weißenbacher A, Sucher R, Laimer E, Pratschke J, Mittermair R. Significant weight loss and rapid resolution of diabetes and dyslipidemia during short-term follow-up after laparoscopic sleeve gastrectomy. Obes Surg. 2013 Dec;23(12):1966-72.	-	Retrospective review	93	2	91	0.0215054
Peterli R, Borbély Y, Kern B, Gass M, Peters T, Thurnheer M, Schultes B, Laederach K, Bueter M, Schiesser M. Early results of the Swiss Multicentre Bypass or Sleeve Study (SM-BOSS): a prospective randomized trial comparing laparoscopic sleeve gastrectomy and Roux-en-Y gastric bypass. Ann Surg. 2013 Nov;258(5):690-4; discussion 695.	-	Randomized clinical trial	107										0	107	0
Rawlins L, Rawlins MP, Brown CC, Schumacher DL. Sleeve gastrectomy: 5-year outcomes of a single institution. Surg Obes Relat Dis. 2013 Jan-Feb;9(1):21-5.	-	Case Series	55													1	54	0.0181818
Rogula T, Daigle C, Dua M, Shimizu H, Davis J, Lavryk O, Aminian A, Schauer P. Laparoscopic bariatric surgery can be performed through a single incision: a comparative study. Obes Surg. 2014 Jul;24(7):1102-8.	-	Prospective randomized	28										0	28	0
Rogula T, Khorgami Z, Bazan M, Mamolea C, Acquafresca P, El-Shazly O, Aminian A, Schauer P. Comparison of Reinforcement Techniques Using Suture on Staple-Line in Sleeve Gastrectomy. Obes Surg. 2015 Nov;25(11):2219-24.	-	Prospective	30										0	30	0
Rossetti G, Fei L, Docimo L, Del Genio G, Micanti F, Belfiore A, Brusciano L, Moccia F, Cimmino M, Marra T. Is nasogastric decompression useful in prevention of leaks after laparoscopic sleeve gastrectomy? A randomized trial. J Invest Surg. 2014 Aug;27(4):234-9.	-	Prospective randomized	145	1	144	0.00689655
Rossetti G, Moccia F, Marra T, Buonomo M, Pascotto B, Pezzullo A, Napolitano V, Schettino P, Avellino M, Conzo G, Amato B, Docimo G, Tolone S, Del Genio G, Docimo L, Fei L. Does helicobacter pylori infection have influence on outcome of laparoscopic sleeve gastrectomy for morbid obesity? Int J Surg. 2014;12 Suppl 1:S68-71.	-	Retrospective review	184	3	181	0.0163043
Ruiz-Tovar J, Martínez R, Bonete JM, Rico JM, Zubiaga L, Diez M, Llavero C; Grupo OBELCHE. Long-term Weight and Metabolic Effects of Laparoscopic Sleeve Gastrectomy Calibrated with a 50-Fr Bougie.Obes Surg. 2016 Jan;26(1):32-7.	-	Prospective	50										1	49	0.02
Ruiz-Tovar J, Muñoz JL, Gonzalez J, Zubiaga L, García A, Jimenez M, Ferrigni C, Durán M. Postoperative pain after laparoscopic sleeve gastrectomy: comparison of three analgesic schemes (isolated intravenous analgesia, epidural analgesia associated with intravenous analgesia and port-sites infiltration with bupivacaine associated with intravenous analgesia). Surg Endosc. 2016 May 13. [Epub ahead o…	-	Prospective randomized	147										6	141	0.0408163
Ruiz-Tovar J, Sola-Vera J, Miranda E, Muñoz JL, Perez-Rabasco E, Arroyo A, Calpena R; OBELCHE Group. Laparoscopic sleeve gastrectomy with endoscopic versus bougie calibration: results of a prospective study. J Laparoendosc Adv Surg Tech A. 2014 Oct;24(10):671-5.	-	Prospective	50										1	49	0.02
Ruiz-Tovar J, Zubiaga L, Diez M, Murcia A, Boix E, Muñoz JL, Llavero C; OBELCHE group. Preoperative Regular Diet of 900 kcal/day vs Balanced Energy High-Protein Formula vs Immunonutrition Formula: Effect on Preoperative Weight Loss and Postoperative Pain, Complications and Analytical Acute Phase Reactants After Laparoscopic Sleeve Gastrectomy. Obes Surg. 2016 Jun;26(6):1221-7.	-	Prospective randomized	60										2	58	0.0333333
Ruscio S, Abdelgawad M, Badiali D, Iorio O, Rizzello M, Cavallaro G, Severi C, Silecchia G. Simple versus reinforced cruroplasty in patients submitted to concomitant laparoscopic sleeve gastrectomy: prospective evaluation in a bariatric center of excellence. Surg Endosc. 2016 Jun;30(6):2374-81.	-	Prospective	96				1	95	0.0104167
Saul D, Stephens D, Hofstätter Rde C, Ahmed L, Langhoff E, Heimann TM. Preliminary outcomes of laparoscopic sleeve gastrectomy in a Veterans Affairs medical center. Am J Surg 2012;204(5):e1-e6.	-	Prospective	50				0	50	0
Schauer PR, Kashyap SR, Wolski K, Brethauer SA, Kirwan JP, Pothier CE, Thomas S, Abood B, Nissen SE, Bhatt DL. Bariatric surgery versus intensive medical therapy in obese patients with diabetes. N Engl J Med 2012;Apr 26;366(17):1567-1576. (MAIN STUDY: Kashyap SR, Bhatt DL, Schauer PR. Bariatric surgery vs. advanced practice medical management in the treatment of type 2 diabetes mellitus: rational…	-	Prospective randomized	50	1	49	0.02
Schraibman V, Macedo AL, Epstein MG, Soares MY, Maccapani G, Matos D, Rizzo LV, Goldman SM. Comparison of the morbidity, weight loss, and relative costs between robotic and laparoscopic sleeve gastrectomy for the treatment of obesity in Brazil. Obes Surg. 2014 Sep;24(9):1420-4.	-	Retrospective review	48				0	48	0
Sdralis E, Argentou M, Mead N, Kehagias I, Alexandridis T, Kalfarentzos F. A prospective randomized study comparing patients with morbid obesity submitted to sleeve gastrectomy with or without omentectomy. Obes Surg. 2013 Jul;23(7):965-71.	-	Prospective randomized	31							3	28	0.0967742
Seki Y, Kasama K, Hashimoto K. Long-Term Outcome of Laparoscopic Sleeve Gastrectomy in Morbidly Obese Japanese Patients. Obes Surg. 2016 Jan;26(1):138-45.	-	Retrospective review	179										5	174	0.027933
Serrano OK, Tannebaum JE, Cumella L, Choi J, Vemulapalli P, Scott Melvin W, Camacho DR. Weight loss outcomes and complications from bariatric surgery in the super super obese. Surg Endosc. 2016 Jun;30(6):2505-11.	-	Retrospective review	42										0	42	0
Shah SS, Todkar JS, Shah PS. Buttressing the staple line: a randomized comparison between staple-line reinforcement versus no reinforcement during sleeve gastrectomy. Obes Surg. 2014 Dec;24(12):2014-20.	-	Prospective randomized	100	0	49	0				0	51	0
Shen D, Ye H, Wang Y, Ji Y, Zhan X, Zhu J, Li W. Comparison of short-term outcomes between laparoscopic greater curvature plication and laparoscopic sleeve gastrectomy. Surg Endosc. 2013 Aug;27(8):2768-74.	-	Prospective	20										0	20	0
Shimizu H1, Phuong V, Maia M, Kroh M, Chand B, Schauer PR, Brethauer SA. Bariatric surgery in patients with liver cirrhosis. Surg Obes Relat Dis. 2013 Jan-Feb;9(1):1-6.	-	Retrospective review	8										1	7	0.125
Soliman AM, Lasheen M. Effect of Banded Laparoscopic Sleeve Gastrectomy on Weight Loss Maintenance: Comparative Study Between Banded and Non-Banded Sleeve on Weight Loss. Bariatric Surgical Practice and Patient Care. 2015 Sep 1;10(3):99-104.	-	Prospective	40										0	40	0
Spivak H, Rubin M, Sadot E, Pollak E, Feygin A, Goitein D. Laparoscopic sleeve gastrectomy using 42-French versus 32-French bougie: the first-year outcome. Obes Surg. 2014 Jul;24(7):1090-3.	-	Retrospective review	120	0	120	0
Spivak H, Segev L, Meydan C, Yosef R, Ronen I, Heller L. Achieving the "Minimal Scarring" Concept in Bariatrics by Port-Site Relocation. Obes Surg. 2016 Mar;26(3):683-7.	-	Retrospective review	112	0	112	0
Spyropoulos C, Argentou MI, Petsas T, Thomopoulos K, Kehagias I, Kalfarentzos F. Management of gastrointestinal leaks after surgery for clinically severe obesity. Surg Obes Relat Dis 2012; Sep-Oct;8(5):609-615.	-	Retrospective review	208							12	196	0.0576923
Sroka G, Milevski D, Shteinberg D, Mady H, Matter I. Minimizing Hemorrhagic Complications in Laparoscopic Sleeve Gastrectomy--a Randomized Controlled Trial. Obes Surg. 2015 Sep;25(9):1577-83.	-	Prospective randomized	165	1	66	0.0149254							1	48	0.0204082	0	49	0
Stroh C, Köckerling F, Volker L, Frank B, Stefanie W, Christian K, Christiane B, Thomas M; Obesity Surgery Working Group, Competence Network Obesity. Results of More Than 11,800 Sleeve Gastrectomies: Data Analysis of the German Bariatric Surgery Registry. Ann Surg. 2016 May;263(5):949-55.	-	Retrospective review	8629	75	3678	0.019984							55	4821	0.0112797
Sucandy I, Antanavicius G, Bonanni F Jr. Outcome analysis of early laparoscopic sleeve gastrectomy experience. JSLS. 2013 Oct-Dec;17(4):602-6.	-	Retrospective review	200				0	100	0				0	100	0
Sucher R, Resch T, Mohr E, Perathoner A, Biebl M, Pratschke J, Mittermair R. Single-incision laparoscopic sleeve gastrectomy versus multiport laparoscopic sleeve gastrectomy: analysis of 80 cases in a single center. J Laparoendosc Adv Surg Tech A. 2014 Feb;24(2):83-8.	-	Retrospective review	80	1	79	0.0125
Szewczyk T, Janczak P, Janiak A, Gaszyński T, Modzelewski B. Laparoscopic sleeve gastrectomy - 7 years of own experience. Wideochir Inne Tech Maloinwazyjne. 2014 Sep;9(3):427-35.	-	Case Series	565										8	557	0.0141593
Thereaux J, Corigliano N, Poitou 2, Oppert JM, Czernichow S, Bouillot JL. Comparison of results after one year between sleeve gastrectomy and gastric bypass in patients with BMI ≥ 50 kg/m². Surg Obes Relat Dis. 2015 Jul-Aug;11(4):785-90.	-	Retrospective review	74										1	73	0.0135135
Timucin Aydin M, Aras O, Karip B, Memisoglu K. Staple Line Reinforcement Methods in Laparoscopic Sleeve Gastrectomy: Comparison of Burst Pressures and Leaks. JSLS. 2015 Jul-Sep;19(3).	-	Prospective	102	0	25	0				1	13	0.0714286	2	35	0.0540541	2	24	0.0769231
Topart P, Becouarn G, Ritz P. Comparative early outcomes of three laparoscopic bariatric procedures: sleeve gastrectomy, Roux-en-Y gastric bypass, and biliopancreatic diversion with duodenal switch. Surg Obes Relat Dis 2012;May-Jun;8(3):250-254.	-	Retrospective review	88	2	86	0.0227273
Toro JP, Patel AD, Lytle NW, Perez S, Edward L, Singh A, Davis SS Jr. Observed Variability in Sleeve Gastrectomy Volume and Compliance Does Not Correlate to Postoperative Outcomes. Surg Laparosc Endosc Percutan Tech. 2015 Aug;25(4):324-30.	-	Prospective	84				0	84	0
Tsamis D, Natoudi M, Arapaki A, Flessas I, Papailiou I, Bramis K, Zografos G, Leandros E, Albanopoulos K. Using Ligasure™ or Harmonic Ace® in Laparoscopic Sleeve Gastrectomies? A Prospective Randomized Study. Obes Surg. 2015 Aug;25(8):1454-7.	-	Prospective randomized	94	1	93	0.0106383
Uffort E, Nease B, Canterbury T. Laparoscopic sleeve gastrectomy with comparable weight loss in all obese groups: a VA hospital experience. Am Surg. 2013 Jul;79(7):739-42.	-	Retrospective review	78				2	76	0.025641
Våge V, Sande VA, Mellgren G, Laukeland C, Behme J, Andersen JR. Changes in obesity-related diseases and biochemical variables after laparoscopic sleeve gastrectomy: a two-year follow-up study. BMC Surg. 2014 Feb 11;14:8.	-	Prospective	117										2	115	0.017094
van Rutte P, Nienhuijs SW, Jakimowicz JJ, van Montfort G. Identification of technical errors and hazard zones in sleeve gastrectomy using OCHRA : "OCHRA for sleeve gastrectomy". Surg Endosc. 2016 Jun 10. [Epub ahead of print]	-	Prospective	60	1	59	0.0166667
van Rutte PW, Smulders JF, de Zoete JP, Nienhuijs SW. Outcome of sleeve gastrectomy as a primary bariatric procedure. Br J Surg. 2014 May;101(6):661-8.	-	Retrospective review	1041	24	1017	0.0230548
Verdi D, Prevedello L, Albanese A, Lobba A, Foletto M. Laparoscopic Gastric Plication (LGCP) Vs Sleeve Gastrectomy (LSG): A Single Institution Experience. Obes Surg. 2015 Sep;25(9):1653-7.	-	Retrospective review	45										0	45	0
Vidal P, Ramón JM, Goday A, Benaiges D, Trillo L, Parri A, González S, Pera M, Grande L. Laparoscopic gastric bypass versus laparoscopic sleeve gastrectomy as a definitive surgical procedure for morbid obesity. Mid-term results. Obes Surg. 2013 Mar;23(3):292-9.	-	Case Series	114				2	112	0.0175439
Vix M, Diana M, Marx L, Callari C, Wu H-S, Perretta S, Mutter D, Marescaux J. Management of staple line leaks after sleeve gastrectomy in a consecutive series of 378 patients. Surg Laparosc Endosc Percutan Tech 2015;Feb;25(1):89-93.	-	Retrospective review	396										9	387	0.0227273
Wahby M, Salama AF, Elezaby AF, Belgrami F, Abd Ellatif ME, El-Kaffas HF, Al-Katary M. Is routine postoperative gastrografin study needed after laparoscopic sleeve gastrectomy? Experience of 712 cases. Obes Surg. 2013 Nov;23(11):1711-7.	-	Retrospective review	702	7	485	0.0142276				0	67	0	3	140	0.020979
Yaghoubian A, Tolan A, Stabile B, Kaji A, Belzberg G, Mun E, Zane R. Laparoscopic Roux-en-Y gastric bypass and sleeve gastrectomy achieve comparable weight loss at 1 year. Am Surg 2012;Dec;78(12):1325-1328.	-	Retrospective review	192				2	190	0.0104167
Yang JJ, Wang B, Liang YK, Song ZC, Gu Y. Early clinical efficacy of laparoscopic sleeve gastrectomy as a bariatric surgery for obese patients: a uni-center report in China. Biomed Environ Sci. 2013 Jul;26(7):539-45.	-	Retrospective review	20										0	20	0
Young JA, Alijani A, Patil PV, Shimi SM. Safety and feasibility of retrieval of intragastric balloon followed by antiobesity surgery on the same day. Surg Laparosc Endosc Percutan Tech. 2014 Aug;24(4):e137-9.	-	Prospective	14				0	14	0
Youssef T, Abdalla E, El-Alfy K, Dawoud I, Morshed M, Farid M. Impact of Botulinum Neurotoxin Pyloric Injection During Laparoscopic Sleeve Gastrectomy on Postoperative Gastric Leak: a Clinical Randomized Study. Obes Surg. 2016 Mar;26(3):494-504.	-	Prospective randomized	115										4	111	0.0347826
Zachariah SK, Chang PC, Ooi AS, Hsin MC, Kin Wat JY, Huang CK. Laparoscopic sleeve gastrectomy for morbid obesity: 5 years experience from an Asian center of excellence. Obes Surg. 2013 Jul;23(7):939-46.	-	Retrospective review	228	3	225	0.0131579
Zerrweck C, Sepúlveda EM, Maydón HG, Campos F, Spaventa AG, Pratti V, Fernández I. Laparoscopic gastric bypass vs. sleeve gastrectomy in the super obese patient: early outcomes of an observational study. Obes Surg. 2014 May;24(5):712-7.	-	Retrospective review	45										1	44	0.0222222
Zhang Y, Zhao H, Cao Z, Sun X, Zhang C, Cai W, Liu R, Hu S, Qin M. A randomized clinical trial of laparoscopic Roux-en-Y gastric bypass and sleeve gastrectomy for the treatment of morbid obesity in China: a 5-year outcome. Obes Surg. 2014 Oct;24(10):1617-24.	-	Prospective	32										0	32	0
Totals			40653	314	16318	0.0188793	30	4070	0.00731707	34	1210	0.0273312	222	18092	0.0121219	7	356	0.0192837
